# Supplementary material for: Bioenergy sorghum stems respond to mechanical stimulation with tissue-specific modifications in hormone homeostasis and anatomical traits
Source: Front Plant Sci. 2026 Mar 12;17:1769393. doi: 10.3389/fpls.2026.1769393 (PMC13019638; doi:10.3389/fpls.2026.1769393)
Supplement: Supplementary file 2 [file Table2.xlsx]

## Sheet: Table 1
Table 1.1 Two-way ANOVA table of JA levels in control stems. The Tissue factor contained 4 levels: PS, WB, ZoD and ZoM. The Time factor contained 3 levels: 1h, 7h and 9h AIMS. Two-way ANOVA revealed there was no significant interaction effect between tissue types and time points. Multiple comparisons were therefore conducted to compare JA levels among different tissue types.
	Two-way ANOVA-JA
		df	Sum of squares	F value	p value
	Tissue	3	2.2616	13.6046	1.618e-06
	Time	2	1.01242	9.1353	0.0004451
	Tissue:Time	6	0.63748	1.9174	0.0976071
	Residuals	47	2.6044
	Tissue	emmean*	SE	df	lower.CL	upper.CL	Group
	ZoD	5.37349	0.0607798	47	5.25122	5.49577	a
	WB	5.381	0.0632616	47	5.25373	5.50826	a
	ZoM	5.52722	0.0607798	47	5.40495	5.64949	a
	PS	5.85136	0.0607798	47	5.72908	5.97363	b
	* estimated marginal mean
Table 1.2 Two-way ANOVA table of ABA levels in control stems. The Tissue factor contained 4 levels: PS, WB, ZoD and ZoM. The Time factor contained 3 levels: 1h, 7h and 9h AIMS. Two-way ANOVA revealed there was a significant interaction effect between tissue types and time points. Multiple comparisons were therefore conducted to compare ABA levels among different combinations of tissue types and t…
	Two-way ANOVA-ABA
		df	Sum of squares	F value	p value
	Tissue	3	11.6895	68.5159	< 2.2E-16
	Time	2	1.941	17.0651	3.052e-06
	Tissue:Time	6	2.1204	6.2142	8.291e-05
	Residuals	45	2.5591
	Tissue	Time	emmean	SE	df	lower.CL	upper.CL	Group
	ZoM	9	6.62781	0.119237	45	6.38765	6.86796	a
	ZoM	7	7.02907	0.106649	45	6.81427	7.24388	ab
	ZoM	1	7.03011	0.106649	45	6.81531	7.24491	ab
	ZoD	1	7.19913	0.106649	45	6.98433	7.41393	bc
	ZoD	9	7.38752	0.119237	45	7.14736	7.62767	bcd
	ZoD	7	7.41873	0.106649	45	7.20393	7.63353	bcd
	PS	1	7.4382	0.106649	45	7.2234	7.653	bcd
	WB	1	7.66065	0.106649	45	7.44584	7.87545	cd
	PS	9	7.87009	0.106649	45	7.65529	8.0849	de
	WB	9	8.20371	0.106649	45	7.98891	8.41851	ef
	WB	7	8.26461	0.106649	45	8.04981	8.47942	ef
	PS	7	8.46746	0.119237	45	8.22731	8.70762	f
Table 1.3 Two-way ANOVA table of IAA levels in control stems. The Tissue factor contained 4 levels: PS, WB, ZoD and ZoM. The Time factor contained 3 levels: 1h, 7h and 9h AIMS. Two-way ANOVA revealed there was a significant interaction effect between tissue types and time points. Multiple comparisons were therefore conducted to compare IAA levels among different combinations of tissue types and t…
	Two-way ANOVA-IAA
		df	Sum of squares	F value	p value
	Tissue	3	17062.3	40.406	3.525e-13
	Time	2	2731.2	9.702	0.0002893
	Tissue:Time	6	4809.6	5.695	0.0001567
	Residuals	48	6756.3
	Tissue	Time	emmean	SE	df	lower.CL	upper.CL	Group
	ZoM	9	61.6201	5.30577	48	50.9521	72.2881	a
	ZoD	9	72.7664	5.30577	48	62.0985	83.4344	ab
	ZoM	7	79.5648	5.30577	48	68.8968	90.2328	abc
	ZoD	1	80.0041	5.30577	48	69.3361	90.672	abc
	PS	7	91.5701	5.30577	48	80.9021	102.238	bcd
	PS	9	94.97	5.30577	48	84.302	105.638	bcde
	ZoM	1	99.3896	5.30577	48	88.7216	110.058	cde
	ZoD	7	99.509	5.30577	48	88.841	110.177	cde
	PS	1	105.794	5.30577	48	95.126	116.462	de
	WB	1	114.72	5.30577	48	104.052	125.388	def
	WB	9	117.768	5.30577	48	107.1	128.436	ef
	WB	7	137.339	5.30577	48	126.671	148.007	f
Table 1.4 Two-way ANOVA table of GA20 levels in control stems. The Tissue factor contained 4 levels: PS, WB, ZoD and ZoM. The Time factor contained 3 levels: 1h, 7h and 9h AIMS. Two-way ANOVA revealed there was no significant interaction effect between tissue types and time points. Multiple comparisons were therefore conducted to compare GA20 levels among different tissue types.
	Two-way ANOVA-GA20
		df	Sum of squares	F value	p value
	Tissue	3	6.8289	40.5096	4.412e-13
	Time	2	2.2758	20.2501	4.54e-07
	Tissue:Time	6	0.6239	1.8505	0.1096
	Residuals	47	2.641
	Tissue	emmean	SE	df	lower.CL	upper.CL	Group
	ZoD	0.679235	0.0612056	47	0.556106	0.802365	a
	ZoM	0.822981	0.0637048	47	0.694824	0.951139	a
	WB	1.31332	0.0612056	47	1.19019	1.43645	b
	PS	1.50461	0.0612056	47	1.38148	1.62774	b
Table 1.5 Two-way ANOVA table of GA1 levels in control stems. The Tissue factor contained 4 levels: PS, WB, ZoD and ZoM. The Time factor contained 3 levels: 1h, 7h and 9h AIMS. Two-way ANOVA revealed there was no significant interaction effect between tissue types and time points. Multiple comparisons were therefore conducted to compare GA1 levels among different tissue types.
	Two-way ANOVA-GA1
		df	Sum of squares	F value	p value
	Tissue	3	23.3657	59.0678	3.868e-16
	Time	2	4.326	16.4039	3.723e-06
	Tissue:Time	6	0.6373	0.8055	0.5707
	Residuals	48	6.3292
	Tissue	emmean	SE	df	lower.CL	upper.CL	Group
	ZoM	-1.21197	0.0937578	48	-1.40048	-1.02345	a
	ZoD	-0.648931	0.0937578	48	-0.837444	-0.460418	b
	WB	-0.176041	0.0937578	48	-0.364553	0.0124722	c
	PS	0.487089	0.0937578	48	0.298577	0.675602	d

## Sheet: Table 2
Table 2.1 Two-way ANOVA table of internode length. The Treatment factor contains two levels: control and stimulated groups. The Internode factor contained 10 levels: IN1, IN2, IN3, IN4, IN5, IN6, IN7, IN8, IN9 and IN10. Two-way ANOVA revealed there was a significant interaction effect. Planned contrasts were conducted to further investigate differences in relevant combinations of factor levels.
	Two-way ANOVA - Length
		df	Sum of squares	F value	p value
	Treatment	1	313.27	96.4364	3.25e-12
	Internode	9	2058.92	70.4228	< 2.2E-16
	Treatment:Internode	9	254.35	8.6999	4.37e-07
	Residuals	40	129.94
	Contrast	Estimate	SE	df	t ratio	p value
	Control IN1 - Stimulated IN1	-0.6	1.47162	40	-0.40771	0.685658
	Control IN2 - Stimulated IN2	-1.76667	1.47162	40	-1.20049	0.23701
	Control IN3 - Stimulated IN3	-1.53333	1.47162	40	-1.04194	0.303698
	Control IN4 - Stimulated IN4	3.43333	1.47162	40	2.33303	0.024762
	Control IN5 - Stimulated IN5	7.83333	1.47162	40	5.32293	4.21e-06
	Control IN6 - Stimulated IN6	7.66667	1.47162	40	5.20968	6.06e-06
	Control IN7 - Stimulated IN7	7.13333	1.47162	40	4.84726	1.92e-05
	Control IN8 - Stimulated IN8	9.26667	1.47162	40	6.29691	1.81e-07
	Control IN9 - Stimulated IN9	8.16667	1.47162	40	5.54944	2.03e-06
	Control IN10 - Stimulated IN10	6.1	1.47162	40	4.14509	0.000171
Table 2.2 Two-way ANOVA table of internode diameter. The Treatment factor contains two levels: control and stimulated groups. The Internode factor contained 10 levels: IN1, IN2, IN3, IN4, IN5, IN6, IN7, IN8, IN9 and IN10.
	Two-way ANOVA - Diameter
		df	Sum of squares	F value	p value
	Treatment	1	0.653	0.8804	0.3537
	Internode	9	57.157	8.5608	5.31e-07
	Treatment:Internode	9	3.192	0.4781	0.8806
	Residuals	40	29.674
